# Supplementary material for: Characteristic of Virulence and Parameters of Mixed Biofilm Formed by Carbapenem-Resistant Pseudomonas aeruginosa and Proteus mirabilis Strains Isolated from Infected Chronic Wounds
Source: Pathogens. 2025 May 27;14(6):536. doi: 10.3390/pathogens14060536 (PMC12195783; doi:10.3390/pathogens14060536)
Supplement: Supplementary file 1 [file pathogens-14-00536-s001.zip]

Archive with 1 entries (1 files):
- pathogens-3580787-supplementary.xlsx
