# Supplementary material for: Characteristic of Virulence and Parameters of Mixed Biofilm Formed by Carbapenem-Resistant Pseudomonas aeruginosa and Proteus mirabilis Strains Isolated from Infected Chronic Wounds
Source: Pathogens. 2025 May 27;14(6):536. doi: 10.3390/pathogens14060536 (PMC12195783; doi:10.3390/pathogens14060536)
Supplement: Supplementary file 1 [file pathogens-14-00536-s001.zip › pathogens-3580787-supplementary.xlsx]

## Sheet: Crosstab juxtapos
Table S1: Raw data of the testing results for the evaluated strains—Pseudomonas aeruginosa genes, quorum sensing assay, and quantitative biofilm evaluation of mono vs. mixed biofilm
L. p.	Strain nr Pseudomonas aeruginosa	Strain nr Proteus mirabilis	% Δ CFU/mL mono-mixed Psuedomonas aeruginosa	% Δ CFU/mL mono-mixed Proteus mirabilis	toxA P. aeruginosa	lasB P. aeruginosa	exoT P. aeruginosa	exoY P. aeruginosa	exoU P. aeruginosa	exoS P. aeruginosa	aprA P. aeruginosa	algD P. aeruginosa	plC H P. aeruginosa	plC N P. aeruginosa	pilA P. aeruginosa	pilB P. aeruginosa	Quorum sensing assay
1	3104	3469	0.774306	-0.942379	1	1	1	1	0	1	1	1	1	0	1	0	1
2	3073	3213	-0.829423	-0.526448	1	1	1	1	1	1	0	1	1	0	0	0	1
3	3035	3436	-1	-0.552083	1	1	1	1	1	0	1	1	1	1	1	1	1
4	3009	3482	-0.261111	0.463203	1	1	1	1	1	0	1	0	1	0	0	0	1
5	2987	3159	-0.122233	-0.158354	1	1	1	1	1	0	1	0	1	1	0	0	1
6	2911	3517	-0.4225	-0.350338	1	1	1	1	1	0	1	1	1	1	0	0	0
7	2901	3227	0	-0.833333	1	1	1	1	1	0	0	0	1	0	0	0	0
8	2777	3552	7.36237	-0.0576923	1	1	1	1	1	1	1	0	1	0	0	0	0
9	2401	3465	-0.983471	0.0987715	1	1	1	1	1	0	1	0	1	0	1	0	0
10	2195	3455	-0.886598	12.4512	1	1	1	1	1	0	1	0	1	1	0	0	0
11	2149	3668	-0.157	0.350164	1	1	1	1	1	0	1	1	1	1	1	0	1
12	1980	3249	-0.944808	-0.0795775	1	1	1	1	1	0	0	0	1	0	0	0	0
13	1626	3351	-0.0741688	0.374784	1	1	1	1	1	1	1	1	1	0	0	0	0
14	1503	3509	-0.916974	-0.674857	1	1	1	1	1	0	1	1	1	1	1	1	1
15	1457	3337	-0.190915	-0.902542	1	1	1	1	1	1	0	1	1	0	0	0	1
16	1335	3293	0.00622837	-0.58237	1	1	1	1	1	0	1	1	1	1	0	0	0
17	1147	3296	3.89109	0.715499	1	1	1	0	0	1	1	1	1	1	0	0	0
18	1090	3249	-0.416288	0.877265	1	1	1	0	1	0	1	1	1	0	1	0	0
19	831	3237	1.62519	-0.588542	1	1	1	1	1	0	1	1	1	1	1	0	1
20	823	3282	-0.738333	0	1	1	1	0	0	1	1	0	1	0	1	0	1
21	799	3256	-0.994735	-0.321626	1	1	1	1	1	0	0	0	1	0	0	0	0
22	785	3684	-0.955408	0.494854	1	1	1	1	1	1	0	0	1	0	0	0	0
23	764	3200	0.0854817	-0.934695	1	1	1	1	1	0	0	0	1	0	0	0	0
					0

## Sheet: CFU_mL assay
Table S2: Raw data on the results for the evaluated strains (CFU/mL assay)
			Raw data				CFU/mL
L. p.	Strain number		MONO		MIX		MONO		MIX
			P. aeruginosa	P. mirabilis	P. aeruginosa	P. mirabilis	P. aeruginosa	P. mirabilis	P. aeruginosa	P. mirabilis
1	3104	3469	72	164.87	127.75	9.5	360000000	824350000	638750000	47500000
2	3073	3213	237.43	49.625	40.5	23.5	1187150000	248125000	202500000	117500000
3	3035	3436	280.125	300	0	134.375	1400625000	1500000000	0	671875000
4	3009	3482	300	192.5	221.667	281.667	3000000000	1925000000	2.21667e+09	2.81667e+09
5	2987	3159	300	60.75	263.33	51.13	1500000000	303750000	1.31665e+09	255650000
6	2911	3517	300	177.4	173.25	115.25	3000000000	1774000000	1732500000	1152500000
7	2901	3227	300	178.5	300	29.75	3000000000	1785000000	3000000000	297500000
8	2777	3552	35.875	130	300	122.5	358750000	1300000000	3000000000	1225000000
9	2401	3465	121	254.375	2	279.5	1210000000	2543750000	20000000	2795000000
10	2195	3455	266.75	10.25	30.25	137.875	2667500000	102500000	302500000	1378750000
11	2149	3668	250	89.125	210.75	120.333	2500000000	891250000	2107500000	1.20333e+09
12	1980	3249	267.25	177.5	14.75	163.375	2672500000	1775000000	147500000	1633750000
13	1626	3351	97.75	144.75	90.5	199	977500000	1447500000	905000000	1990000000
14	1503	3509	203.25	152.625	16.875	49.625	1016250000	763125000	84375000	248125000
15	1457	3337	189.875	59	153.625	5.75	1898750000	590000000	1536250000	57500000
16	1335	3293	289	255.25	290.8	106.6	2890000000	2552500000	2908000000	1066000000
17	1147	3296	12.625	58.875	61.75	101	126250000	588750000	617500000	1010000000
18	1090	3249	274.75	151.75	160.375	284.875	2747500000	1517500000	1603750000	2848750000
19	831	3237	80.375	120	211	49.375	803750000	1200000000	2110000000	493750000
20	823	3282	300	300	78.5	300	3000000000	3000000000	785000000	3000000000
21	799	3256	253.25	256.25	1.33333	173.833	2532500000	2562500000	1.33333e+07	1.73833e+09
22	785	3684	283.125	145.75	12.625	217.875	2831250000	1457500000	126250000	2178750000
23	764	3200	276.375	271.8	300	17.75	2763750000	2718000000	3000000000	177500000

## Sheet: TTC assay
Table S3: Raw data on the results for the evaluated strains (TTC assay)
	Pseudomonas aeruginosa				Proteus mirabilis				Mixed culture				Comparison
Lp	Nr	Mean	Std Dev	CV (%)	Nr	Mean	Std Dev	CV (%)	Name	Mean	Std Dev	CV (%)	Theoretical sum (A+B)	Δ A+B and mix	%
1	3104	0.071	0.017	23.746	3469	1.02	0.069	6.73	MIX	0.191	0.009	4.856	1.091	-0.9	-0.824931
2	3073	0.045	0.025	54.496	3213	0.065	0.005	6.902	MIX	0.865	0.198	22.828	0.11	0.755	6.86364
3	3035	0.081	0.016	19.685	3436	1.373	0.078	5.647	MIX	1.369	0.322	23.548	1.454	-0.085	-0.0584594
4	3009	0.701	0.161	22.981	3482	1.33	0.083	6.215	MIX	1.029	0.026	2.505	2.031	-1.002	-0.493353
5	2987	0.279	0.034	12.064	3159	0.026	0.005	20.72	MIX	0.156	0.025	16.312	0.305	-0.149	-0.488525
6	2911	0.227	0.036	15.829	3517	1.451	0.047	3.239	MIX	0.579	0.034	5.844	1.678	-1.099	-0.654946
7	2901	0.092	0.014	15.084	3227	0.746	0.006	0.836	MIX	0.172	0.009	5.035	0.838	-0.666	-0.794749
8	2777	0.016	0.003	19.5	3552	1.099	0.035	3.193	MIX	0.262	0.012	4.413	1.115	-0.853	-0.765022
9	2401	0.003	0.005	154.744	3465	0.582	0.021	3.552	MIX	0.943	0.04	4.188	0.585	0.358	0.611966
10	2195	0.123	0.028	22.84	3455	0.03	0.005	15.373	MIX	0.224	0.038	17.039	0.153	0.071	0.464052
11	2149	0.218	0.006	2.635	3668	0.47	0.024	5.054	MIX	0.442	0.064	14.495	0.688	-0.246	-0.357558
12	1980	0.439	0.154	35.146	3249	1.435	0.17	11.842	MIX	0.846	0.004	0.515	1.874	-1.028	-0.548559
13	1626	0.036	0.007	18.072	3351	1.14	0.063	5.555	MIX	0.634	0.178	28.1	1.176	-0.542	-0.460884
14	1503	0.061	0.009	15.552	3509	0.421	0.004	0.854	MIX	0.346	0.028	8.154	0.482	-0.136	-0.282158
15	1457	0.024	0.004	18.321	3337	0.025	0.004	15.089	MIX	0.021	0.004	19.555	0.049	-0.028	-0.571429
16	1335	0.284	0.07	24.563	3293	0.571	0.009	1.545	MIX	0.217	0.04	18.232	0.855	-0.638	-0.746199
17	1147	0.002	0.001	42.552	3296	0.405	0.058	14.399	MIX	0.882	0.01	1.18	0.407	0.475	1.16708
18	1090	0.009	0.003	32.71	3249	1.424	0.084	5.9	MIX	1.58	0.169	10.707	1.433	0.147	0.102582
19	831	0.028	0.006	20.037	3237	1.213	0.061	5.031	MIX	1.06	0.032	3.049	1.241	-0.181	-0.14585
20	823	0.147	0.076	51.985	3282	0.705	0.037	5.312	MIX	1.185	0.082	6.928	0.852	0.333	0.390845
21	799	0.04	0.028	70.807	3256	1.054	0.052	4.97	MIX	1.068	0.101	9.461	1.094	-0.026	-0.023766
22	785	0.194	0.093	47.967	3684	0.799	0.099	12.369	MIX	1.04	0.105	10.08	0.993	0.047	0.0473313
23	764	0.071	0.02	28.761	3200	0.838	0.033	3.932	MIX	0.124	0.014	10.866	0.909	-0.785	-0.863586

## Sheet: CV assay
Table S4: Raw data on the results for the evaluated strains (CV assay)
	Pseudomonas aeruginosa				Proteus mirabilis				Mixed culture				Comparison
Lp	Name	Mean	Std Dev	CV (%)	Name	Mean	Std Dev	CV (%)	Name	Mean	Std Dev	CV (%)	Name	Theoretical sum (A+B)	Δ A+B and mix	%
1	764	0.077	0.022	28.392	3200	0.1	0.021	20.986	MIX	3.4082	0.450354	0.132138	MIX	0.177	3.2312	18.2554
2	785	1.74367	0.35182	20.177	3684	0.526	0.008	1.597	MIX	1.749	0.327	18.691	MIX	2.26967	-0.520667	-0.229402
3	799	3.981	0.287123	7.21233	3256	0.08	0.015	18.437	MIX	0.257	0.032	12.469	MIX	4.061	-3.804	-0.936715
4	823	2.394	0.367	15.339	3282	0.073	0.02	27.335	MIX	0.19	0.037	19.365	MIX	2.467	-2.277	-0.922983
5	831	0.344	0.122	35.426	3237	0.058	0.017	29.538	MIX	0.12	0.028	23.098	MIX	0.402	-0.282	-0.701493
6	1090	0.02	0.027	130.114	3249	0.096	0.027	28.147	MIX	0.222	0.028	12.637	MIX	0.116	0.106	0.913793
7	1147	0.1	0.023	22.935	3296	0.03	0.014	45.24	MIX	0.041	0.015	35.948	MIX	0.13	-0.089	-0.684615
8	1335	0.058	0.037	63.771	3293	0.067	0.018	27.288	MIX	0.165	0.033	20.208	MIX	0.125	0.04	0.32
9	1457	0.396	0.18	45.459	3337	0.006	0.005	80.711	MIX	0.049	0.006	11.749	MIX	0.402	-0.353	-0.878109
10	1503	0.039	0.014	37.487	3509	0.022	0.004	19.087	MIX	0.191	0.042	22.134	MIX	0.061	0.13	2.13115
11	1626	1.003	0.493	49.12	3351	0.035	0.01	27.74	MIX	0.721	0.289	40.064	MIX	1.038	-0.317	-0.305395
12	1980	1.58	0.36	22.819	3249	0.442	0.024	5.524	MIX	2.449	0.891	36.368	MIX	2.022	0.427	0.211177
13	2149	0.757	0.043	5.647	3668	0.454	0.029	6.296	MIX	0.608	0.128	21.053	MIX	1.211	-0.603	-0.497936
14	2195	3.1442	0.830537	26.4149	3455	0.163	0.17	104.068	MIX	0.00966667	0.0144453	149.43	MIX	3.3072	-3.29753	-0.997077
15	2401	0	0	0	3465	0.092	0.018	19.25	MIX	0.226	0.037	16.129	MIX	0.092	0.134	1.45652
16	2777	0.015	0.023	151.279	3552	0.611	0.049	7.958	MIX	0.208	0.065	31.148	MIX	0.626	-0.418	-0.667732
17	2901	0.878	0.209	23.831	3227	0.671	0.066	9.854	MIX	0.855	0.39	45.628	MIX	1.549	-0.694	-0.448031
18	2911	5.10733	0.577032	0.112981	3517	0.042	0.016	38.757	MIX	0.964	0.15	15.518	MIX	5.14933	-4.18533	-0.812791
19	2987	2.73633	0.377008	13.7779	3159	0.068	0.011	15.717	MIX	0.0238333	0.0079854	0.335052	MIX	2.80433	-2.7805	-0.991501
20	3009	3.08717	0.727036	0.235503	3482	0.007	0.005	66.618	MIX	0.198	0.036	18.347	MIX	3.28517	-3.08717	-0.939729
21	3035	0.673	0.142	21.133	3436	0.599	0.042	7.036	MIX	0.549	0.094	17.157	MIX	1.272	-0.723	-0.568396
22	3073	0.0308	0.0207292	67.3026	3213	0.0243333	0.0186512	0.766487	MIX	0.0241667	0.0427243	1.7679	MIX	0.0551333	-0.0309667	-0.561669
23	3104	0.187667	0.206184	109.867	3469	0.0246667	0.0261432	105.986	MIX	2.4045	0.966587	0.401991	MIX	0.212333	2.19217	10.3242

## Sheet: Mixed biofilm groups
Table S5: Mixed biofilm groups
Lp	P. aeruginosa	P. mirabilis	TTC assay	CV assay	Group		Legend:
1	764	3200	-0.863586	18.2554	1		Group 1	TTC ↓, CV ↑
2	785	3684	0.0473313	-0.229402	2		Group 2	TTC ↑, CV ↓
3	799	3256	-0.02	-0.94	3		Group 3	TTC ↓, CV ↓
4	823	3282	0.390845	-0.922983	2		Group 4	TTC ↑, CV ↑
5	831	3237	-0.14585	-0.701493	3
6	1090	3249	0.102582	0.913793	4
7	1147	3296	1.16708	-0.684615	2
8	1335	3293	-0.746199	0.32	1
9	1457	3337	-0.571429	-0.878109	3
10	1503	3509	-0.282158	2.13115	1
11	1626	3351	-0.460884	-0.305395	3
12	1980	3249	-0.548559	0.211177	1
13	2149	3668	-0.357558	-0.497936	3
14	2195	3455	0.464052	-0.997077	2
15	2401	3465	0.611966	1.45652	4
16	2777	3552	-0.765022	-0.667732	3
17	2901	3227	-0.794749	-0.448031	3
18	2911	3517	-0.654946	-0.812791	3
19	2987	3159	-0.488525	-0.991501	3
20	3009	3482	-0.493353	-0.939729	3
21	3035	3436	-0.0584594	-0.568396	3
22	3073	3213	6.86364	-0.561669	2
23	3104	3469	-0.824931	10.3242	1
